# Supplementary material for: Concomitant Endoscopic Surgery for Bladder Tumors and Prostatic Obstruction: Are We Safely Hitting Two Birds with One Stone? A Systematic Review and Meta-Analysis
Source: J Clin Med. 2022 Oct 21;11(20):6208. doi: 10.3390/jcm11206208 (PMC9604964; doi:10.3390/jcm11206208)
Supplement: Supplementary file 1 [file jcm-11-06208-s001.zip]

Archive with 1 entries (1 files):
- jcm-1945894-supplementary.pdf
